# Supplementary material for: Effect of ultrasonic surface impact on the microstructural characterization and mechanical properties of 316L austenitic stainless steel
Source: PLoS One. 2024 Jul 25;19(7):e0307400. doi: 10.1371/journal.pone.0307400 (PMC11271961; doi:10.1371/journal.pone.0307400)
Supplement: S1 Dataset — (ZIP) [file pone.0307400.s001.zip]

Archive with 8 entries (7 files):
- Data set/Nano Measurer结合金相图.opju
- Data set/S-D.opju
- Data set/XRD对比图.opju
- Data set/力位移曲线.opju
- Data set/应力位移曲线拉伸性能误差棒柱状图.opju
- Data set/疲劳寿命曲线的拟合度.opju
- Data set/硬度随深度变化图带误差棒.opju
- Data set/
